# Supplementary material for: Management of Vertebral Fragility Fracture in Older People: Recommendations from a Spanish Consensus of Experts
Source: Geriatrics (Basel). 2024 Feb 23;9(2):24. doi: 10.3390/geriatrics9020024 (PMC10961758; doi:10.3390/geriatrics9020024)
Supplement: Supplementary file 1 [file geriatrics-09-00024-s001.zip]

Archive with 1 entries (1 files):
- geriatrics-2722100-supplementary.pdf
